# Supplementary material for: Human Milk Oligosaccharide Profiles over 12 Months of Lactation: The Ulm SPATZ Health Study
Source: Nutrients. 2021 Jun 8;13(6):1973. doi: 10.3390/nu13061973 (PMC8228739; doi:10.3390/nu13061973)
Supplement: Supplementary file 1 [file nutrients-13-01973-s001.zip]

Archive with 1 entries (1 files):
- nutrients-1241188-supplementary.pdf
